# Supplementary material for: Hormone-replacement therapy influences gene expression profiles and is associated with breast-cancer prognosis: a cohort study
Source: BMC Med. 2006 Jun 30;4:16. doi: 10.1186/1741-7015-4-16 (PMC1555602; doi:10.1186/1741-7015-4-16)
Supplement: Additional file 2 — Annotated list of 276 HRT- related genes. HRTrelated_GeneList.xls is an Excel spreadsheet containing the age-adjusted list of HRT-related genes, with links to EntrezGene and GenBank at NCBI. See SupplementaryReport.pdf for description. [file 1741-7015-4-16-S2.xls]

## Sheet: Sheet1
Affymetrix ID	Symbol	fdr	t-statistic	Locus Link	Genbank	Description	Prognosis*
216511_s_at	TCF7L2	0.02	4.52	6934	AJ270770	transcription factor 7-like 2 (T-cell specific, HMG-box)
216037_x_at	TCF7L2	0.02	4.5	6934	AA664011	transcription factor 7-like 2 (T-cell specific, HMG-box)
209351_at	KRT14	0.02	4.4	3861	BC002690	keratin 14 (epidermolysis bullosa simplex, Dowling-Meara, Koebner)
217336_at	RPS10P2	0.02	4.37	140758	AL118510	ribosomal protein S10 pseudogene 2
202504_at	TRIM29	0.03	4.32	23650	NM_012101	tripartite motif-containing 29
200017_at	RPS27A	0.03	4.31	6233	NM_002954	ribosomal protein S27a
209369_at	ANXA3	0.03	4.31	306	M63310	annexin A3
216348_at	TFAP2B	0.03	4.28	7021	AL049693	transcription factor AP-2 beta (activating enhancer binding protein 2 beta)
219009_at	C14orf93	0.03	4.25	60686	NM_021944	chromosome 14 open reading frame 93
204455_at	DST	0.03	4.23	667	NM_001723	dystonin
209815_at	PTCH	0.03	4.22	5727	BG054916	patched homolog (Drosophila)
209863_s_at	TP73L	0.03	4.19	8626	AF091627	tumor protein p73-like
219895_at	FLJ20716	0.04	4.16	55026	NM_017938
200089_s_at	RPL4	0.04	4.15	6124	AI953886	ribosomal protein L4
221596_s_at	DKFZP564O0523	0.04	4.14	84060	AL136619
212981_s_at	KIAA0738	0.04	4.09	9747	BF030508
202342_s_at	TRIM2	0.05	3.96	23321	NM_015271	tripartite motif-containing 2
222297_x_at	RPL18	0.05	3.94	6141	AV738806	ribosomal protein L18
216497_at	GSH1	0.06	3.87	219409	AL390738	GS homeobox 1
201581_at	DJ971N18.2	0.06	3.83	56255	BF572868
221556_at	CDC14B	0.07	3.78	8555	BF792631	CDC14 cell division cycle 14 homolog B (S. cerevisiae)
203397_s_at	GALNT3	0.07	3.77	2591	BF063271	UDP-N-acetyl-alpha-D-galactosamine:polypeptide N-acetylgalactosaminyltransferase 3 (GalNAc-T3)
200937_s_at	RPL5	0.07	3.75	6125	NM_000969	ribosomal protein L5
202035_s_at	SFRP1	0.07	3.7	6422	AI332407	secreted frizzled-related protein 1
203636_at	MID1	0.08	3.66	4281	BE967532	midline 1 (Opitz/BBB syndrome)
212819_at	ASB1	0.08	3.65	51665	AF055024	ankyrin repeat and SOCS box-containing 1
210891_s_at	GTF2I	0.08	3.64	2969	AF035737	general transcription factor II, i
206032_at	DSC3	0.09	3.58	1825	AI797281	desmocollin 3
208798_x_at	GOLGIN-67	0.09	3.58	23015	AF204231
32502_at	GDPD5	0.09	3.57	81544	AL041124	glycerophosphodiester phosphodiesterase domain containing 5
218651_s_at	FLJ11196	0.09	3.56	55323	NM_018357
212236_x_at	KRT17	0.09	3.55	3872	Z19574	keratin 17
218974_at	FLJ10159	0.09	3.53	55084	NM_018013
37577_at	ARHGAP19	0.1	3.51	84986	U79256	Rho GTPase activating protein 19
213260_at	FOXC1	0.1	3.49	2296	AU145890	forkhead box C1
217047_s_at	FAM13A1	0.1	3.49	10144	AK027138	family with sequence similarity 13, member A1
210002_at	GATA6	0.1	3.47	2627	D87811	GATA binding protein 6
213549_at	SLC18A2	0.1	3.47	6571	AI890972	solute carrier family 18 (vesicular monoamine), member 2
213680_at	KRT6B	0.1	3.47	3854	AI831452	keratin 6B
202973_x_at	FAM13A1	0.1	3.44	10144	NM_014883	family with sequence similarity 13, member A1
213364_s_at	SNX1	0.1	3.44	6642	AI052536	sorting nexin 1
217719_at	EIF3S6IP	0.1	3.44	51386	NM_016091	eukaryotic translation initiation factor 3, subunit 6 interacting protein
219770_at	GTDC1	0.1	3.44	79712	NM_024659	glycosyltransferase-like domain containing 1
210111_s_at	KIAA0265	0.1	3.43	23008	AF277175
220078_at		0.1	3.43	55797	NM_018391
200091_s_at	RPS25	0.11	3.41	6230	AA888388	ribosomal protein S25
200092_s_at	RPL37	0.11	3.41	6167	BF216701	ribosomal protein L37
202936_s_at	SOX9	0.11	3.4	6662	NM_000346	SRY (sex determining region Y)-box 9 (campomelic dysplasia, autosomal sex-reversal)
206916_x_at	TAT	0.11	3.4	6898	NM_000353	tyrosine aminotransferase
208754_s_at	NAP1L1	0.11	3.39	4673	AL162068	nucleosome assembly protein 1-like 1
208498_s_at	AMY1A	0.11	3.36	276	NM_004038	amylase, alpha 1A
213929_at		0.12	3.35		AL050204
200909_s_at	RPLP2	0.12	3.34	6181	NM_001004	ribosomal protein, large P2
204672_s_at	ANKRD6	0.12	3.34	22881	NM_014942	ankyrin repeat domain 6
219995_s_at	FLJ13841	0.12	3.34	79755	NM_024702
217130_at	SHC3	0.12	3.33	53358	AF072164	src homology 2 domain containing transforming protein C3
218962_s_at	FLJ13576	0.12	3.33	64418	NM_022484
209170_s_at	GPM6B	0.12	3.32	2824	AF016004	glycoprotein M6B
202935_s_at	SOX9	0.12	3.31	6662	AI382146	SRY (sex determining region Y)-box 9 (campomelic dysplasia, autosomal sex-reversal)
214317_x_at	RPS9	0.12	3.31	6203	BE348997	ribosomal protein S9
204011_at	SPRY2	0.13	3.3	10253	NM_005842	sprouty homolog 2 (Drosophila)
212406_s_at	MYT1	0.13	3.29	4661	AB028973	myelin transcription factor 1
221045_s_at	PER3	0.13	3.29	8863	NM_016831	period homolog 3 (Drosophila)
220625_s_at	ELF5	0.13	3.27	2001	AF115403	E74-like factor 5 (ets domain transcription factor)
207002_s_at	PLAGL1	0.13	3.26	5325	NM_002656	pleiomorphic adenoma gene-like 1
201154_x_at	RPL4	0.13	3.25	6124	NM_000968	ribosomal protein L4
215127_s_at	RBMS1	0.13	3.25	5937	AL517946	RNA binding motif, single stranded interacting protein 1
202972_s_at	FAM13A1	0.13	3.24	10144	AW450403	family with sequence similarity 13, member A1
200849_s_at	AHCYL1	0.14	-3.82	10768	AI589266	S-adenosylhomocysteine hydrolase-like 1
200611_s_at	WDR1	0.14	-3.79	9948	AB010427	WD repeat domain 1
215075_s_at	GRB2	0.14	-3.77	2885	L29511	growth factor receptor-bound protein 2
203697_at	FRZB	0.14	3.22	2487	U91903	frizzled-related protein
215271_at	TNN	0.14	3.22	63923	BF432086	tenascin N
220960_x_at	RPL22	0.14	3.21	6146	NM_000983	ribosomal protein L22
213005_s_at	ANKRD15	0.14	3.18	23189	D79994	ankyrin repeat domain 15
213212_x_at	LOC374676	0.14	3.18	374676	AI632181
221775_x_at	RPL22	0.14	3.18	6146	BG152979	ribosomal protein L22
203085_s_at	TGFB1	0.15	-4.26	7040	BC000125	transforming growth factor, beta 1 (Camurati-Engelmann disease)
219920_s_at	GMPPB	0.15	-4.13	29925	NM_021971	GDP-mannose pyrophosphorylase B
217927_at	SPCS1	0.15	-4.12	28972	NM_014041	signal peptidase complex subunit 1 homolog (S. cerevisiae)
218556_at	ORMDL2	0.15	-4.07	29095	NM_014182	ORM1-like 2 (S. cerevisiae)
203665_at	HMOX1	0.15	-3.92	3162	NM_002133	heme oxygenase (decycling) 1
205566_at	ABHD2	0.15	-3.7	11057	NM_007011	abhydrolase domain containing 2
208819_at	RAB8A	0.15	-3.69	4218	BC002977	RAB8A, member RAS oncogene family
208652_at	PPP2CA	0.15	-3.67	5515	BC000400	protein phosphatase 2 (formerly 2A), catalytic subunit, alpha isoform
204858_s_at	ECGF1	0.15	-3.66	1890	NM_001953	endothelial cell growth factor 1 (platelet-derived)
208872_s_at	C5orf18	0.15	-3.65	7905	AA814140	chromosome 5 open reading frame 18
220966_x_at	ARPC5L	0.15	-3.6	81873	NM_030978	actin related protein 2/3 complex, subunit 5-like
204508_s_at	CA12	0.15	-3.57	771	BC001012	carbonic anhydrase XII
209831_x_at	DNASE2	0.15	-3.55	1777	AB004574	deoxyribonuclease II, lysosomal
213274_s_at	CTSB	0.15	-3.54	1508	AA020826	cathepsin B
204232_at	FCER1G	0.15	-3.53	2207	NM_004106	Fc fragment of IgE, high affinity I, receptor for
202347_s_at	HIP2	0.15	-3.52	3093	AB022435	huntingtin interacting protein 2
208613_s_at	FLNB	0.15	-3.52	2317	AV712733	filamin B, beta (actin binding protein 278)
221711_s_at	HSPC142	0.15	-3.5	29086	BC006244
201096_s_at	ARF4	0.15	-3.44	378	AL537042	ADP-ribosylation factor 4
209367_at	STXBP2	0.15	-3.4	6813	AB002559	syntaxin binding protein 2
214501_s_at	H2AFY	0.15	-3.39	9555	AF044286	H2A histone family, member Y
203876_s_at	MMP11	0.15	-3.38	4320	AI761713	matrix metalloproteinase 11 (stromelysin 3)
217811_at	SELT	0.15	-3.38	51714	NM_016275
219910_at	HYPE	0.15	-3.38	11153	NM_007076
202558_s_at	STCH	0.15	-3.37	6782	NM_006948	stress 70 protein chaperone, microsome-associated, 60kDa
204304_s_at	PROM1	0.15	3.17	8842	NM_006017	prominin 1
221763_at	JMJD1C	0.15	3.17	221037	AI694023	jumonji domain containing 1C
204042_at	WASF3	0.15	3.16	10810	AB020707	WAS protein family, member 3
206953_s_at	LPHN2	0.15	3.16	23266	NM_012302	latrophilin 2
211927_x_at	EEF1G	0.15	3.16	1937	BE963164	eukaryotic translation elongation factor 1 gamma
213285_at	TMEM30B	0.15	3.14	161291	AV691491	transmembrane protein 30B
201094_at	RPS29	0.15	3.13	6235	NM_001032	ribosomal protein S29
202852_s_at	FLJ11506	0.16	-4.63	79719	NM_024666
200966_x_at	ALDOA	0.16	-3.34	226	NM_000034	aldolase A, fructose-bisphosphate
211429_s_at	SERPINA1	0.16	-3.34	5265	AF119873	serine (or cysteine) proteinase inhibitor, clade A (alpha-1 antiproteinase, antitrypsin), member 1
200734_s_at	ARF3	0.16	-3.32	377	BG341906	ADP-ribosylation factor 3
201251_at	PKM2	0.16	-3.31	5315	NM_002654	pyruvate kinase, muscle
218039_at	NUSAP1	0.16	-3.31	51203	NM_016359	nucleolar and spindle associated protein 1	bad (1, 2)
221692_s_at	MRPL34	0.16	-3.29	64981	AB049652	mitochondrial ribosomal protein L34
210740_s_at	ITPK1	0.16	-3.28	3705	AF279372	inositol 1,3,4-triphosphate 5/6 kinase
200078_s_at	ATP6V0B	0.16	-3.27	533	BC005876	ATPase, H+ transporting, lysosomal 21kDa, V0 subunit c''
201721_s_at	LAPTM5	0.16	-3.27	7805	NM_006762	lysosomal associated multispanning membrane protein 5
211981_at	COL4A1	0.16	-3.27	1282	NM_001845	collagen, type IV, alpha 1
221597_s_at	HSPC171	0.16	-3.27	29100	BC003080
201108_s_at	THBS1	0.16	-3.26	7057	BF055462	thrombospondin 1
208911_s_at	PDHB	0.16	-3.24	5162	M34055	pyruvate dehydrogenase (lipoamide) beta
220088_at	C5R1	0.16	-3.24	728	NM_001736	complement component 5 receptor 1 (C5a ligand)
213344_s_at	H2AFX	0.16	-3.23	3014	H51429	H2A histone family, member X
204209_at	PCYT1A	0.16	-3.2	5130	AI638771	phosphate cytidylyltransferase 1, choline, alpha isoform
203236_s_at	LGALS9	0.16	-3.17	3965	NM_009587	lectin, galactoside-binding, soluble, 9 (galectin 9)
204595_s_at	STC1	0.16	-3.17	6781	AI300520	stanniocalcin 1
44673_at	SN	0.16	-3.16	6614	N53555	sialoadhesin
202009_at	PTK9L	0.16	-3.16	11344	NM_007284	PTK9L protein tyrosine kinase 9-like (A6-related protein)
204071_s_at	TOPORS	0.16	3.13	10210	NM_005802	topoisomerase I binding, arginine/serine-rich
204268_at	S100A2	0.16	3.12	6273	NM_005978	S100 calcium binding protein A2
207606_s_at		0.16	3.11	55767	NM_018287
212042_x_at	RPL7	0.16	3.11	6129	BG389744	ribosomal protein L7
215604_x_at	UBE2D2	0.16	3.11	7322	AK023783	ubiquitin-conjugating enzyme E2D 2 (UBC4/5 homolog, yeast)
209451_at	TANK	0.16	3.1	10010	U59863	TRAF family member-associated NFKB activator
213844_at	HOXA5	0.16	3.1	3202	NM_019102	homeo box A5	good (2)
206453_s_at	NDRG2	0.16	3.09	57447	NM_016250	NDRG family member 2
211487_x_at	RPS17	0.16	3.09	6218	BC004886	ribosomal protein S17
221104_s_at	NIPSNAP3B	0.16	3.09	55335	NM_018376	nipsnap homolog 3B (C. elegans)
200858_s_at	RPS8	0.16	3.08	6202	NM_001012	ribosomal protein S8
201890_at	RRM2	0.17	-3.15	6241	BE966236	ribonucleotide reductase M2 polypeptide	bad (2)
201720_s_at	LAPTM5	0.17	-3.14	7805	AI589086	lysosomal associated multispanning membrane protein 5
204638_at	ACP5	0.17	-3.14	54	NM_001611	acid phosphatase 5, tartrate resistant
211966_at	COL4A2	0.17	-3.14	1284	AA909035	collagen, type IV, alpha 2
218318_s_at	NLK	0.17	-3.14	51701	NM_016231	nemo like kinase
200848_at	AHCYL1	0.17	-3.13	10768	AA479488	S-adenosylhomocysteine hydrolase-like 1
201666_at	TIMP1	0.17	-3.13	7076	NM_003254	tissue inhibitor of metalloproteinase 1 (erythroid potentiating activity, collagenase inhibitor)
203425_s_at	IGFBP5	0.17	-3.11	3488	NM_000599	insulin-like growth factor binding protein 5	bad (1)
210006_at	ABHD14A	0.17	-3.11	25864	BC002571	abhydrolase domain containing 14A
201274_at	PSMA5	0.17	-3.1	5686	NM_002790	proteasome (prosome, macropain) subunit, alpha type, 5
212400_at	C9orf132	0.17	-3.1	399665	AL043266	chromosome 9 open reading frame 132
202856_s_at	SLC16A3	0.17	-3.09	9123	NM_004207	solute carrier family 16 (monocarboxylic acid transporters), member 3
208436_s_at	IRF7	0.17	-3.09	3665	NM_004030	interferon regulatory factor 7
209091_s_at	SH3GLB1	0.17	-3.09	51100	AF263293	SH3-domain GRB2-like endophilin B1
209339_at	SIAH2	0.17	-3.09	6478	U76248	seven in absentia homolog 2 (Drosophila)
218254_s_at	SARA2	0.17	-3.09	51128	NM_016103	SAR1a gene homolog 2 (S. cerevisiae)
214164_x_at	CA12	0.17	-3.08	771	BF752277	carbonic anhydrase XII
203408_s_at	SATB1	0.17	3.07	6304	NM_002971	special AT-rich sequence binding protein 1 (binds to nuclear matrix/scaffold-associating DNA's)
212020_s_at	MKI67	0.17	-3.07	4288	AU152107	antigen identified by monoclonal antibody Ki-67
219793_at	SNX16	0.17	3.07	64089	NM_022133	sorting nexin 16
201460_at	MAPKAPK2	0.17	-3.06	9261	AI141802	mitogen-activated protein kinase-activated protein kinase 2
204279_at	PSMB9	0.17	-3.06	5698	NM_002800	proteasome (prosome, macropain) subunit, beta type, 9 (large multifunctional protease 2)
219358_s_at	CENTA2	0.17	-3.06	55803	NM_018404	centaurin, alpha 2
202736_s_at	LSM4	0.17	-3.05	25804	AA112507	LSM4 homolog, U6 small nuclear RNA associated (S. cerevisiae)
208127_s_at	SOCS5	0.17	3.05	9655	NM_014011	suppressor of cytokine signaling 5
211345_x_at	EEF1G	0.17	3.05	1937	AF119850	eukaryotic translation elongation factor 1 gamma
218706_s_at	NS3TP2	0.17	3.05	65983	AW575493
48808_at	DHFR	0.17	-3.04	1719	AI144299	dihydrofolate reductase
201264_at	COPE	0.17	-3.04	11316	NM_007263	coatomer protein complex, subunit epsilon
201368_at	ZFP36L2	0.17	3.04	678	U07802	zinc finger protein 36, C3H type-like 2
221882_s_at	TMEM8	0.17	-3.04	58986	AI636233	transmembrane protein 8 (five membrane-spanning domains)
204651_at	NRF1	0.17	3.03	4899	AW003022	nuclear respiratory factor 1
214733_s_at	DJ167A19.1	0.17	-3.03	54432	AL031427
201102_s_at	PFKL	0.17	-3.02	5211	NM_002626	phosphofructokinase, liver
204934_s_at	HPN	0.17	-3.02	3249	NM_002151	hepsin (transmembrane protease, serine 1)
204070_at	RARRES3	0.17	-3.01	5920	NM_004585	retinoic acid receptor responder (tazarotene induced) 3
214437_s_at	SHMT2	0.17	-3.01	6472	NM_005412	serine hydroxymethyltransferase 2 (mitochondrial)
203074_at	ANXA8	0.18	3.02	244	NM_001630	annexin A8
206147_x_at	SCML2	0.18	3.02	10389	NM_006089	sex comb on midleg-like 2 (Drosophila)
210694_s_at	MID1	0.18	3.02	4281	AF041209	midline 1 (Opitz/BBB syndrome)
210004_at	OLR1	0.18	-3.01	4973	AF035776	oxidised low density lipoprotein (lectin-like) receptor 1
217952_x_at	PHF3	0.18	3.01	23469	BF430956	PHD finger protein 3
218546_at	FLJ14146	0.18	3.01	79762	NM_024709
202545_at	PRKCD	0.18	-3	5580	NM_006254	protein kinase C, delta
208611_s_at	SPTAN1	0.18	-3	6709	U83867	spectrin, alpha, non-erythrocytic 1 (alpha-fodrin)
211710_x_at	RPL4	0.18	3	6124	BC005817	ribosomal protein L4
202503_s_at	KIAA0101	0.18	-2.99	9768	NM_014736	KIAA0101	bad (2)
202953_at	C1QB	0.18	-2.99	713	NM_000491	complement component 1, q subcomponent, beta polypeptide
209489_at	CUGBP1	0.18	2.99	10658	N25915	CUG triplet repeat, RNA binding protein 1
212730_at	DMN	0.18	2.99	23336	AK026420	desmuslin
200736_s_at	GPX1	0.18	-2.98	2876	NM_000581	glutathione peroxidase 1
201506_at	TGFBI	0.18	-2.98	7045	NM_000358	transforming growth factor, beta-induced, 68kDa
205463_s_at	PDGFA	0.18	2.98	5154	NM_002607	platelet-derived growth factor alpha polypeptide
210845_s_at	PLAUR	0.18	-2.98	5329	U08839	plasminogen activator, urokinase receptor
212915_at	PDZRN3	0.18	2.98	23024	AL569804	PDZ domain containing RING finger 3
207168_s_at	H2AFY	0.18	-2.97	9555	NM_004893	H2A histone family, member Y
215867_x_at	AP1G1	0.18	-2.97	164	AL050025	adaptor-related protein complex 1, gamma 1 subunit
200615_s_at	AP2B1	0.18	-2.96	163	AL567295	adaptor-related protein complex 2, beta 1 subunit
212505_s_at	KIAA0892	0.18	-2.96	23383	AL110250	KIAA0892
203054_s_at	TCTA	0.18	-2.95	6988	NM_022171	T-cell leukemia translocation altered gene
203489_at	SIVA	0.18	-2.95	10572	NM_006427
203272_s_at	TUSC2	0.18	-2.94	11334	BF308548	tumor suppressor candidate 2
208614_s_at	FLNB	0.18	-2.94	2317	M62994	filamin B, beta (actin binding protein 278)
208878_s_at	PAK2	0.18	-2.94	5062	AF092132	p21 (CDKN1A)-activated kinase 2
219282_s_at	TRPV2	0.18	-2.94	51393	NM_015930	transient receptor potential cation channel, subfamily V, member 2
200885_at	RHOC	0.18	-2.93	389	NM_005167	ras homolog gene family, member C
202587_s_at	AK1	0.18	-2.93	203	BC001116	adenylate kinase 1
202833_s_at	SERPINA1	0.18	-2.93	5265	NM_000295	serine (or cysteine) proteinase inhibitor, clade A (alpha-1 antiproteinase, antitrypsin), member 1
217764_s_at	RAB31	0.18	-2.93	11031	AF183421	RAB31, member RAS oncogene family
211964_at	COL4A2	0.18	-2.92	1284	X05610	collagen, type IV, alpha 2
212486_s_at	FYN	0.19	2.97	2534	N20923	FYN oncogene related to SRC, FGR, YES
213218_at	ZNF187	0.19	2.97	7741	AV705032	zinc finger protein 187
214651_s_at	HOXA9	0.19	2.97	3205	U41813	homeo box A9
200038_s_at	RPL17	0.19	2.96	6139	NM_000985	ribosomal protein L17
213438_at	NFASC	0.19	2.96	23114	AA995925
218824_at	FLJ10781	0.19	2.96	55228	NM_018215
210425_x_at	GOLGIN-67	0.19	2.95	23015	AF164622
219495_s_at	ZNF180	0.19	2.95	7733	NM_013256	zinc finger protein 180 (HHZ168)
218641_at	MGC3032	0.19	2.94	65998	NM_023941
204923_at	XPNPEP2	0.19	-2.92	7512	AL023653	X-prolyl aminopeptidase (aminopeptidase P) 2, membrane-bound
212344_at	SULF1	0.19	-2.92	23213	AW043713	sulfatase 1
218232_at	C1QA	0.19	-2.92	712	NM_015991	complement component 1, q subcomponent, alpha polypeptide
203003_at	MEF2D	0.19	-2.91	4209	AL530331	MADS box transcription enhancer factor 2, polypeptide D (myocyte enhancer factor 2D)
208815_x_at	HSPA4	0.19	-2.91	3308	AB023420	heat shock 70kDa protein 4
210101_x_at	SH3GLB1	0.19	-2.9	51100	AF257318	SH3-domain GRB2-like endophilin B1
204012_s_at	LCMT2	0.19	-2.89	9836	AL529189	leucine carboxyl methyltransferase 2
204355_at	DHX30	0.19	-2.89	22907	NM_014966	DEAH (Asp-Glu-Ala-His) box polypeptide 30
218009_s_at	PRC1	0.19	-2.89	9055	NM_003981	protein regulator of cytokinesis 1	bad (1, 2)
64440_at	IL17RC	0.19	-2.88	84818	AI560217	interleukin 17 receptor C
204967_at	APXL	0.19	-2.88	357	NM_001649	apical protein-like (Xenopus laevis)
200691_s_at	HSPA9B	0.19	-2.87	3313	BC000478	heat shock 70kDa protein 9B (mortalin-2)
201903_at	UQCRC1	0.19	-2.87	7384	NM_003365	ubiquinol-cytochrome c reductase core protein I
204596_s_at	STC1	0.19	-2.87	6781	U46768	stanniocalcin 1
218073_s_at	FLJ10407	0.19	-2.87	55706	NM_018087
203645_s_at	CD163	0.19	-2.85	9332	NM_004244	CD163 antigen
208624_s_at	EIF4G1	0.19	-2.85	1981	BE966878	eukaryotic translation initiation factor 4 gamma, 1
212090_at	GRINA	0.19	-2.85	2907	AL571424	glutamate receptor, ionotropic, N-methyl D-asparate-associated protein 1 (glutamate binding)
217763_s_at	RAB31	0.19	-2.85	11031	NM_006868	RAB31, member RAS oncogene family
202870_s_at	CDC20	0.19	-2.84	991	NM_001255	CDC20 cell division cycle 20 homolog (S. cerevisiae)	bad (2)
211023_at	PDHB	0.19	-2.84	5162	AL117618	pyruvate dehydrogenase (lipoamide) beta
212354_at	SULF1	0.19	-2.84	23213	BE500977	sulfatase 1
200739_s_at	SUMO3	0.19	-2.83	6612	BG338532	SMT3 suppressor of mif two 3 homolog 3 (yeast)
200850_s_at	AHCYL1	0.19	-2.83	10768	NM_006621	S-adenosylhomocysteine hydrolase-like 1
201663_s_at	SMC4L1	0.19	-2.83	10051	NM_005496	SMC4 structural maintenance of chromosomes 4-like 1 (yeast)
201802_at	SLC29A1	0.19	-2.83	2030	NM_004955	solute carrier family 29 (nucleoside transporters), member 1
216950_s_at	FCGR1A	0.19	-2.83	2209	X14355	Fc fragment of IgG, high affinity Ia, receptor (CD64)
218585_s_at	RAMP	0.19	-2.83	51514	NM_016448		bad (1)
210024_s_at	UBE2E3	0.2	2.93	10477	AB017644	ubiquitin-conjugating enzyme E2E 3 (UBC4/5 homolog, yeast)
213183_s_at	CDKN1C	0.2	2.93	1028	N95363	cyclin-dependent kinase inhibitor 1C (p57, Kip2)
218236_s_at	PRKD3	0.2	2.93	23683	NM_005813	protein kinase D3
219854_at	ZNF14	0.2	2.93	7561	NM_021030	zinc finger protein 14 (KOX 6)
205051_s_at	KIT	0.2	2.92	3815	NM_000222	v-kit Hardy-Zuckerman 4 feline sarcoma viral oncogene homolog
203052_at	C2	0.2	-2.82	717	NM_000063	complement component 2
208612_at	PDIA3	0.2	-2.82	2923	D83485	protein disulfide isomerase-associated 3
208680_at	PRDX1	0.2	-2.82	5052	L19184	peroxiredoxin 1
208729_x_at	HLA-B	0.2	-2.82	3106	D83043	major histocompatibility complex, class I, B
208816_x_at	ANXA2P2	0.2	-2.82	304	M62898	annexin A2 pseudogene 2
211061_s_at	MGAT2	0.2	-2.82	4247	BC006390	mannosyl (alpha-1,6-)-glycoprotein beta-1,2-N-acetylglucosaminyltransferase
214697_s_at	ROD1	0.2	-2.82	9991	AW190873	ROD1 regulator of differentiation 1 (S. pombe)
215049_x_at	CD163	0.2	-2.82	9332	Z22969	CD163 antigen
216483_s_at	C19orf10	0.2	-2.82	56005	AC005339	chromosome 19 open reading frame 10
217995_at	SQRDL	0.2	-2.82	58472	NM_021199	sulfide quinone reductase-like (yeast)
91952_at	LOC90379	0.2	-2.81	90379	AI363375
201422_at	IFI30	0.2	-2.81	10437	NM_006332	interferon, gamma-inducible protein 30
202592_at	BLOC1S1	0.2	-2.81	2647	NM_001487	biogenesis of lysosome-related organelles complex-1, subunit 1
203045_at	NINJ1	0.2	-2.81	4814	NM_004148	ninjurin 1
209177_at	DKFZP564J0123	0.2	-2.81	25915	BC002873
211799_x_at	HLA-C	0.2	-2.81	3107	U62824	major histocompatibility complex, class I, C
211980_at	COL4A1	0.2	-2.81	1282	AI922605	collagen, type IV, alpha 1
214687_x_at	ALDOA	0.2	-2.81	226	AK026577	aldolase A, fructose-bisphosphate
203383_s_at	GOLGA1	0.2	-2.8	2800	BG111661	golgi autoantigen, golgin subfamily a, 1
206247_at	MICB	0.2	-2.8	4277	NM_005931	MHC class I polypeptide-related sequence B
211529_x_at	HLA-G	0.2	-2.8	3135	M90684	HLA-G histocompatibility antigen, class I, G
214459_x_at	HLA-C	0.2	-2.8	3107	M12679	major histocompatibility complex, class I, C
201895_at	ARAF	0.2	-2.79	369	NM_001654	v-raf murine sarcoma 3611 viral oncogene homolog
*Gene whose up-regulation was associated with good or bad prognosis in van't Veer et al, 2002 (1) or Pawitan et al, 2002 (2)
