# Supplementary material for: Hormone-replacement therapy influences gene expression profiles and is associated with breast-cancer prognosis: a cohort study
Source: BMC Med. 2006 Jun 30;4:16. doi: 10.1186/1741-7015-4-16 (PMC1555602; doi:10.1186/1741-7015-4-16)
Supplement: Additional file 3 — Annotated list of 84 genes used for cell line comparisons. HRTrelated_FoldChanges.xls is an Excel spreadsheet containing the genes that matched between the study cohort and the cell line experiments, annotated and linked to EntrezGene. See SupplementaryReport.pdf for description. [file 1741-7015-4-16-S3.xls]

## Sheet: Sheet1
Symbol	LocusLink	Fold change*						Prognosis #	Affymetrix ID
		HRT treated	Estrogen 4hrs	Estrogen 8hrs	Estrogen 24hrs	Tamoxifen low	Tamoxifen high
KRT17	3872	1.22	0.04	-0.03	-0.57		0.44		212236_x_at
HOXA5	3202	0.82			-0.24		0.38	good (2)	213844_at
FOXC1	2296	0.78	0.53	0.52	0.35	-1.45	-0.43		213260_at
SOX9	6662	0.69	-1.23	-0.21	0.09	-0.29	2.17		202935_s_at || 202936_s_at
KIAA0738	9747	0.66	-0.73	-0.61	-0.23	0.41	0.22		212981_s_at
SNX1	6642	0.65	0.51	0.01	0.29	-0.25	-0.61		213364_s_at
LPHN2	23266	0.64	-1.42	-0.52		0.55	0.31		206953_s_at
FLJ10159	55084	0.59	-0.31	0	0.58	-0.63	-0.04		218974_at
FAM13A1	10144	0.57	-1.58			0.12	2.14		202972_s_at || 202973_x_at || 217047_s_at
TFAP2B	7021	0.57		0.45	0.37		-0.31		216348_at
CDC14B	8555	0.54	0.23	-0.35		0.63	-0.01		221556_at
TCF7L2	6934	0.53	-0.53	-0.32	0.04		0.78		216037_x_at || 216511_s_at
JMJD1C	221037	0.5		0.22	0.36	0.18	-0.77		221763_at
ASB1	51665	0.5	-0.07	-0.54		0.59	-0.31		212819_at
UBE2D2	7322	0.5	0.53	0.04	-0.14	0.01	-0.22		215604_x_at
PER3	8863	0.5	-0.64			0.51	0.29		221045_s_at
DJ971N18.2	56255	0.48	-0.16	0.14	0.33	-0.24	-0.51		201581_at
RPS27A	6233	0.46	0.38	0.18	0.07	-0.37	-0.08		200017_at
CDKN1C	1028	0.44		-0.29	-0.6	0.63	0.59		213183_s_at
GTF2I	2969	0.43	-0.61			0.8	0.4		210891_s_at
ANKRD6	22881	0.42	-0.26	-0.32		0.45	0.01		204672_s_at
PRKD3	23683	0.42	0.28	0.4	0.09	0.42	-0.49		218236_s_at
KIAA0265	23008	0.38	-0.56	-0.19	-0.08	0.3	0.45		210111_s_at
PDGFA	5154	0.33	-0.36	0.33		0.84	-0.06		205463_s_at
ZNF14	7561	0.31	-0.13	-0.44	-0.05	0.62	0.19		219854_at
CUGBP1	10658	0.3		-0.06	0.24	-0.32			209489_at
RPL37	6167	0.29		-0.33	-0.18	0.66	-0.45		200092_s_at
EEF1G	1937	0.28	-1.19	-0.44	-0.24		0.31		211345_x_at || 211927_x_at
RPS8	6202	0.26	0.26	-0.13	0.1	-0.06	-0.5		200858_s_at
PHF3	23469	0.25	-0.08	-0.38	0.07	-0.33	0.38		217952_x_at
PCYT1A	5130	-0.18	0.45	-0.04	-0.13	-0.23	-0.09		204209_at
MGAT2	4247	-0.21	0.38	0.43	0.62	-0.38	-0.23		211061_s_at
H2AFX	3014	-0.24	0.22	0.57	1.22	-0.6	-0.72		213344_s_at
PTK9L	11344	-0.26			-0.28	0.48			202009_at
ITPK1	3705	-0.27	2.16	0.85	0.37	-0.2	-1.06		210740_s_at
ARAF	369	-0.29	-0.06	-0.1	0.3	-0.45	-0.16		201895_at
DHX30	22907	-0.3	0.01	0.28	0		-0.3		204355_at
PAK2	5062	-0.3	-0.4	-0.3	-0.13	0.48	0.53		208878_s_at
MAPKAPK2	9261	-0.31	0.39	0.25	0.1	-0.14	-0.26		201460_at
PDIA3	2923	-0.35	0.38	0.33	-0.27	-0.55	-0.15		208612_at
SLC29A1	2030	-0.36	0.64	0.57	0.69	-0.53	-0.39		201802_at
PRDX1	5052	-0.36	0.49	0.68	0.07	-0.52	-0.73		208680_at
AP2B1	163	-0.37	-0.14	0.15	0.68	-0.59	-0.21		200615_s_at
AK1	203	-0.37		-0.07	-0.72	0.01	0.91		202587_s_at
SIVA	10572	-0.38	0.15	0.48	0.19	-0.19	-0.95		203489_at
SARA2	51128	-0.38	0.35	-0.08	0.18	-0.26	0.09		218254_s_at
HIP2	3093	-0.39	0.06	0.18	0.24	-0.26	-0.27		202347_s_at
PDHB	5162	-0.4	0.66	0	-0.27	-0.01	-0.68		208911_s_at || 211023_at
ATP6V0B	533	-0.4	0.48	0.11	-0.47	-0.34	0.01		200078_s_at
H2AFY	9555	-0.4	0.21	0.29	-0.21	0.17	-0.44		207168_s_at || 214501_s_at
SMC4L1	10051	-0.41	0.09	0.47	1.33		-1.59		201663_s_at
GRINA	2907	-0.43	0.14	0.03	-0.74	-0.05	0.38		212090_at
PSMA5	5686	-0.43	0.54	0.27	-0.34	-0.23	-0.62		201274_at
ABHD2	11057	-0.44	0.91	0.95	0.47		-1.01		205566_at
ARF4	378	-0.45	0.56	0.76	0.27	0.07	-0.24		201096_s_at
TIMP1	7076	-0.47	0.96	0.55	0.89	-0.51	-0.16		201666_at
C5orf18	7905	-0.48	-0.02	-0.06	-0.66	-0.26	0.4		208872_s_at
SELT	51714	-0.5	0.31	0.43	0.31	-0.27	-0.43		217811_at
SQRDL	58472	-0.5	-0.53			0.14	0.36		217995_at
DHFR	1719	-0.51	-0.46	0.04	0.98	-1.05	-1.29		48808_at
LGALS9	3965	-0.52	1.01	0.37	0.32	-0.99	-0.07		203236_s_at
STCH	6782	-0.55	0.15	-0.01	0.22	-0.25	0.02		202558_s_at
MKI67	4288	-0.56	0.39			-0.66	-1.5		212020_s_at
MEF2D	4209	-0.57	-0.72	-0.04	0.16	0.66	0.24		203003_at
PKM2	5315	-0.57	-0.43	0.27		0.39	2.28		201251_at
RAB31	11031	-0.6	2.31	2.85	2.49	-0.77	-0.68		217763_s_at || 217764_s_at
FLNB	2317	-0.6		0.24		-0.41			208613_s_at || 208614_s_at
SLC16A3	9123	-0.61		-0.3		0.85	0.35		202856_s_at
IRF7	3665	-0.63	-0.62	0.13	-0.55		0.24		208436_s_at
IGFBP5	3488	-0.65	0.67	-0.38	-0.72	1.08	1.69	bad (1)	203425_s_at
LSM4	25804	-0.67	0.19	0.29	0.49	-0.25	-0.79		202736_s_at
HLA-B	3106	-0.67	0.23	0	0.24	-0.73	0.64		208729_x_at
TGFBI	7045	-0.67	0.23	-0.27	-0.16	-0.2	0.42		201506_at
HMOX1	3162	-0.68			0.38		-0.76		203665_at
STC1	6781	-0.68		0.77	0.73	-0.32			204595_s_at || 204596_s_at
THBS1	7057	-0.71	1.27	1.7	2.54	-0.62	-1.73		201108_s_at
PRKCD	5580	-0.77	0.28	-0.45	-1	0.43	0.67		202545_at
RAMP	51514	-0.78	1.49			-0.56		bad (1)	218585_s_at
NUSAP1	51203	-0.82	-0.03	0.24	1.64	-0.89	-1.41	bad (1, 2)	218039_at
SIAH2	6478	-0.87	1.64			-1.38	-1		209339_at
KIAA0101	9768	-0.88	0.03	0.61	1.94	-0.56	-1.83	bad (2)	202503_s_at
SERPINA1	5265	-1.08	0.05	0.22	-0.13	-0.28	-1.04		202833_s_at || 211429_s_at
RRM2	6241	-1.25	-0.25	0.25	2.1	-0.82	-1.69	bad (2)	201890_at
CA12	771	-1.25	1.92	0.66	0.81	-0.28	-0.85		204508_s_at || 214164_x_at
* Expression fold-change in:
Tumors in hormone replacement treated women compared to untreated
Estrogen treated (for 4, 8, and 24 hours) MCF7 compared to estrogen deprived
Tamoxifen treated (high and low dose) MCF7 compared to untreated
(Negative values indicate down-regulation and positive values indicate up-regulation, empty cells indicate that the value was excluded
for quality control reasons, see description in Supplementary report)
#Gene whose up-regulation was associated with good or bad prognosis in van't Veer et al, 2002 (1) or Pawitan et al, 2005 (2)
